# Supplementary material for: Genome-Wide Association Study of Abdominal and Intramuscular Fat Deposition Traits in Huainan Yellow-Feathered Chickens
Source: Animals (Basel). 2025 Nov 19;15(22):3342. doi: 10.3390/ani15223342 (PMC12649552; doi:10.3390/ani15223342)
Supplement: Supplementary file 1 [file animals-15-03342-s001.zip]

Archive with 1 entries (1 files):
- animals-3986953-supplementary.pdf
